# Supplementary material for: Isothiocyanates (ITCs) 1-(Isothiocyanatomethyl)-4-phenylbenzene and 1-Isothiocyanato-3,5-bis(trifluoromethyl)benzene—Aldehyde Dehydrogenase (ALDH) Inhibitors, Decreases Cisplatin Tolerance and Migratory Ability of NSCLC
Source: Int J Mol Sci. 2022 Aug 3;23(15):8644. doi: 10.3390/ijms23158644 (PMC9369118; doi:10.3390/ijms23158644)
Supplement: Supplementary file 1 [file ijms-23-08644-s001.zip]

Archive with 1 entries (1 files):
- ijms-1854526-supplementary.pdf
